# Supplementary material for: The healthy equine uterus harbors a distinct core microbiome plus a rich and diverse microbiome that varies with geographical location
Source: Sci Rep. 2022 Aug 30;12:14790. doi: 10.1038/s41598-022-18971-6 (PMC9427864; doi:10.1038/s41598-022-18971-6)
Supplement: Supplementary file 1 — Supplementary Table S1. [file 41598_2022_18971_MOESM1_ESM.xlsx]

## Sheet: Supplementary_Table_S1
	Table S1 - Seventeen known phyla to which all identified ASVs were assigned to. Ordered according to abundance
	Genera	Actual Abundance by Group					Overall Relative abundance	Relative Abundance by Group
		Dispersed	Louisiana	Oklahoma	Australian	Total		Dispersed	Louisiana	Oklahoma	Australian
	Proteobacteria	69186	40178	186923	26327	322614	0.484812	0.10397	0.0603779	0.280901	0.0395632
	Firmicutes	61208	40357	23821	76259	201645	0.303024	0.091981	0.0606469	0.0357973	0.114599
	Bacteroidetes	15120	22614	8057	32840	78631	0.118164	0.0227217	0.0339834	0.0121077	0.0493507
	Actinobacteria	20727	2176	4499	4508	31910	0.0479531	0.0311477	0.00327001	0.00676092	0.00677444
	Kiritimatiellaeota	2869	856	8655	824	13204	0.0198425	0.00431142	0.00128636	0.0130064	0.00123827
	Tenericutes	0	3484	0	5757	9241	0.013887	0	0.00523562	0	0.00865139
	Fusobacteria	290	285	1499	658	2732	0.00410554	0.000435801	0.000428287	0.00225264	0.000988816
	Epsilonbacteraeota	368	416	427	447	1658	0.00249158	0.000553016	0.000625148	0.000641679	0.000671734
	Cyanobacteria	745	141	99	100	1085	0.0016305	0.00111956	0.000211889	0.000148773	0.000150276
	Verrucomicrobia	231	388	18	62	699	0.00105043	0.000347138	0.000583071	2.70497e-05	9.31712e-05
	Gemmatimonadetes	586	0	0	0	586	0.000880618	0.000880618	0	0	0
	Synergistetes	194	5	104	85	388	0.000583071	0.000291536	7.5138e-06	0.000156287	0.000127735
	Chloroflexi	335	0	0	0	335	0.000503425	0.000503425	0	0	0
	Fibrobacteres	196	3	0	1	200	0.000300552	0.000294541	4.50828e-06	0	1.50276e-06
	Spirochaetes	171	4	0	8	183	0.000275005	0.000256972	6.01104e-06	0	1.20221e-05
	Deinococcus_Thermus	171	0	0	0	171	0.000256972	0.000256972	0	0	0
	Nitrospirae	125	0	35	0	160	0.000240442	0.000187845	0	5.25966e-05	0
