# Supplementary material for: The healthy equine uterus harbors a distinct core microbiome plus a rich and diverse microbiome that varies with geographical location
Source: Sci Rep. 2022 Aug 30;12:14790. doi: 10.1038/s41598-022-18971-6 (PMC9427864; doi:10.1038/s41598-022-18971-6)
Supplement: Supplementary file 2 — Supplementary Table S2. [file 41598_2022_18971_MOESM2_ESM.xlsx]

## Sheet: Supplementary_Table_S2
	Table S2. Most of the identified ASVs were assigned to 213 known genera. Identified genera are listed according to abundance.
	Genera	Actual Abundance by Group					Overall Relative abundance	Relative Abundance by Group
		Dispersed	Louisiana	Oklahoma	Australian	Total		Dispersed	Louisiana	Oklahoma	Australian
	Pseudomonas	175952	4635	1150	780	182517	0.279454	0.269403	0.00709672	0.00176078	0.00119427
	Unclassified	16552	24377	14658	15974	71561	0.109568	0.025343	0.037324	0.0224431	0.024458
	Lonsdalea	0	0	0	52065	52065	0.0797175	0	0	0	0.0797175
	Lactobacillus	1012	20313	11336	16330	48991	0.0750108	0.00154949	0.0311015	0.0173567	0.0250031
	Escherichia_Shigella	3840	9740	14428	2276	30284	0.0463683	0.00587948	0.0149131	0.0220909	0.00348482
	Prevotella_9	142	15659	6397	77	22275	0.0341056	0.000217418	0.0239757	0.00979454	0.000117896
	Bacteroides	873	4812	3731	4845	14261	0.0218352	0.00133666	0.00736772	0.00571259	0.00741825
	Anaeroplasma	0	5746	3457	0	9203	0.0140908	0	0.00879778	0.00529306	0
	Streptococcus	4228	1755	816	2083	8882	0.0135994	0.00647355	0.00268711	0.00124939	0.00318931
	Porphyromonas	1617	2973	2305	1243	8138	0.0124602	0.00247581	0.004552	0.00352922	0.00190318
	Ralstonia	126	762	7671	73	8632	0.0132166	0.00019292	0.00116671	0.0117452	0.000111771
	Faecalibacterium	196	3331	2380	1565	7472	0.0114405	0.000300098	0.00510014	0.00364405	0.00239619
	Corynebacterium_1	524	628	522	5677	7351	0.0112552	0.000802304	0.00096154	0.000799242	0.00869214
	Blautia	865	2822	777	2973	7437	0.0113869	0.00132441	0.00432081	0.00118968	0.004552
	Psychrobacter	405	235	5983	0	6623	0.0101406	0.000620101	0.000359812	0.00916066	0
	Bifidobacterium	1383	503	237	3299	5422	0.0083017	0.00211753	0.000770151	0.000362874	0.00505115
	Staphylococcus	3044	1273	479	524	5320	0.00814553	0.00466071	0.00194911	0.000733404	0.000802304
	Sutterella	15	2777	2242	0	5034	0.00770763	2.29667e-05	0.00425191	0.00343276	0
	Peptoclostridium	0	4862	0	14	4876	0.00746571	0	0.00744428	0	2.14356e-05
	Klebsiella	1344	942	445	1680	4411	0.00675375	0.00205782	0.00144231	0.000681346	0.00257227
	Stenotrophomonas	641	2493	1060	272	4466	0.00683796	0.000981444	0.00381707	0.00162298	0.000416463
	Ruminococcaceae_UCG_002	259	1829	1881	162	4131	0.00632503	0.000396559	0.00280041	0.00288003	0.000248041
	Parabacteroides	34	1607	2270	175	4086	0.00625613	5.20579e-05	0.0024605	0.00347563	0.000267945
	Enterococcus	252	2165	653	793	3863	0.0059147	0.000385841	0.00331486	0.000999818	0.00121417
	Acinetobacter	675	562	1393	761	3391	0.00519201	0.0010335	0.000860486	0.00213284	0.00116518
	Pseudoramibacter	0	0	0	3205	3205	0.00490722	0	0	0	0.00490722
	Bacillus	98	21	6	2748	2873	0.00439889	0.000150049	3.21534e-05	9.18669e-06	0.0042075
	Rothia	0	0	0	2852	2852	0.00436674	0	0	0	0.00436674
	Serratia	1092	312	647	614	2665	0.00408042	0.00167198	0.000477708	0.000990631	0.000940104
	Erysipelotrichaceae_UCG_004	2005	248	20	407	2680	0.00410339	0.00306988	0.000379716	3.06223e-05	0.000623164
	Hydrotalea	0	330	2341	0	2671	0.00408961	0	0.000505268	0.00358434	0
	Clostridium_sensu_stricto_1	493	859	191	779	2322	0.00355525	0.000754839	0.00131523	0.000292443	0.00119274
	Alloprevotella	71	1217	1053	34	2375	0.0036364	0.000108709	0.00186337	0.00161226	5.20579e-05
	Agathobacter	95	892	926	305	2218	0.00339601	0.000145456	0.00136575	0.00141781	0.00046699
	Mobiluncus	186	927	32	1056	2201	0.00336998	0.000284787	0.00141934	4.89957e-05	0.00161686
	Phascolarctobacterium	196	1168	818	53	2235	0.00342204	0.000300098	0.00178834	0.00125245	8.11491e-05
	Roseburia	233	218	449	1317	2217	0.00339448	0.00035675	0.000333783	0.00068747	0.00201648
	Romboutsia	483	112	309	1209	2113	0.00323525	0.000739528	0.000171485	0.000473114	0.00185112
	Prevotella_7	0	0	0	2202	2202	0.00337151	0	0	0	0.00337151
	Megamonas	54	1795	208	74	2131	0.00326281	8.26802e-05	0.00274835	0.000318472	0.000113302
	Rikenellaceae_RC9_gut_group	685	341	317	606	1949	0.00298414	0.00104881	0.00052211	0.000485363	0.000927855
	Actinomyces	749	0	12	1349	2110	0.00323065	0.0011468	0	1.83734e-05	0.00206547
	Prevotella_2	2	1223	838	0	2063	0.00315869	3.06223e-06	0.00187255	0.00128307	0
	Helcococcus	611	621	410	241	1883	0.00288309	0.000935511	0.000950822	0.000627757	0.000368999
	Christensenellaceae_R_7_group	328	1061	198	342	1929	0.00295352	0.000502206	0.00162451	0.000303161	0.000523641
	Photobacterium	0	223	1604	0	1827	0.00279735	0	0.000341439	0.00245591	0
	Ruminococcaceae_UCG_005	185	477	832	206	1700	0.00260289	0.000283256	0.000730342	0.00127389	0.00031541
	Ruminococcus_2	98	68	88	1464	1718	0.00263045	0.000150049	0.000104116	0.000134738	0.00224155
	Peptoanaerobacter	297	388	366	573	1624	0.00248653	0.000454741	0.000594072	0.000560388	0.000877329
	Campylobacter	427	447	416	289	1579	0.00241763	0.000653786	0.000684408	0.000636944	0.000442492
	Cutibacterium	105	1274	200	29	1608	0.00246203	0.000160767	0.00195064	0.000306223	4.44023e-05
	Fusicatenibacter	215	24	144	1083	1466	0.00224461	0.00032919	3.67467e-05	0.00022048	0.0016582
	Dialister	228	530	301	312	1371	0.00209916	0.000349094	0.000811491	0.000460865	0.000477708
	Salmonella	0	0	0	1371	1371	0.00209916	0	0	0	0.00209916
	Tepidibacter	0	0	0	1109	1109	0.00169801	0	0	0	0.00169801
	Haemophilus	299	539	341	132	1311	0.00200729	0.000457803	0.000825271	0.00052211	0.000202107
	Delftia	97	345	569	243	1254	0.00192002	0.000148518	0.000528235	0.000871204	0.000372061
	Erysipelatoclostridium	37	1225	8	35	1305	0.0019981	5.66512e-05	0.00187562	1.22489e-05	5.3589e-05
	Micromonospora	0	0	0	1274	1274	0.00195064	0	0	0	0.00195064
	Lachnospira	2	546	674	33	1255	0.00192155	3.06223e-06	0.000835989	0.00103197	5.05268e-05
	Fusobacterium	367	415	181	146	1109	0.00169801	0.000561919	0.000635413	0.000277132	0.000223543
	Phyllobacterium	155	470	283	133	1041	0.00159389	0.000237323	0.000719624	0.000433305	0.000203638
	Fastidiosipila	693	127	37	133	990	0.0015158	0.00106106	0.000194452	5.66512e-05	0.000203638
	Mogibacterium	563	20	85	320	988	0.00151274	0.000862017	3.06223e-05	0.000130145	0.000489957
	Arcanobacterium	191	284	107	350	932	0.001427	0.000292443	0.000434837	0.000163829	0.00053589
	Olsenella	0	5	0	958	963	0.00147446	0	7.65557e-06	0	0.00146681
	Cetobacterium	868	0	0	61	929	0.00142241	0.00132901	0	0	9.3398e-05
	Glutamicibacter	0	195	386	326	907	0.00138872	0	0.000298567	0.00059101	0.000499143
	Ruminococcus_1	39	241	484	135	899	0.00137647	5.97135e-05	0.000368999	0.000741059	0.0002067
	Lactococcus	50	261	373	187	871	0.0013336	7.65557e-05	0.000399621	0.000571106	0.000286318
	Erysipelotrichaceae_UCG_003	52	672	97	68	889	0.00136116	7.9618e-05	0.00102891	0.000148518	0.000104116
	Prevotellaceae_NK3B31_group	0	529	352	0	881	0.00134891	0	0.00080996	0.000538952	0
	Lachnoclostridium	7	389	383	99	878	0.00134432	1.07178e-05	0.000595604	0.000586417	0.00015158
	Peptostreptococcus	436	153	128	104	821	0.00125705	0.000667566	0.000234261	0.000195983	0.000159236
	Polynucleobacter	0	0	0	630	630	0.000964602	0	0	0	0.000964602
	Catenibacterium	7	629	205	0	841	0.00128767	1.07178e-05	0.000963071	0.000313878	0
	Corynebacterium	377	205	106	133	821	0.00125705	0.00057723	0.000313878	0.000162298	0.000203638
	Dorea	109	261	159	286	815	0.00124786	0.000166891	0.000399621	0.000243447	0.000437899
	Subdoligranulum	90	251	294	156	791	0.00121111	0.0001378	0.00038431	0.000450148	0.000238854
	Ruminococcaceae_NK4A214_group	61	179	363	158	761	0.00116518	9.3398e-05	0.00027407	0.000555795	0.000241916
	Turicibacter	94	100	61	491	746	0.00114221	0.000143925	0.000153111	9.3398e-05	0.000751777
	Paenisporosarcina	0	3	22	678	703	0.00107637	0	4.59334e-06	3.36845e-05	0.0010381
	Ruminococcaceae_UCG_014	186	171	139	152	648	0.000992162	0.000284787	0.000261821	0.000212825	0.000232729
	Weissella	17	8	17	605	647	0.000990631	2.60289e-05	1.22489e-05	2.60289e-05	0.000926324
	Cellulosimicrobium	0	0	0	689	689	0.00105494	0	0	0	0.00105494
	Holdemanella	59	202	156	242	659	0.001009	9.03358e-05	0.000309285	0.000238854	0.00037053
	Terrisporobacter	11	31	40	569	651	0.000996756	1.68423e-05	4.74646e-05	6.12446e-05	0.000871204
	Lachnospiraceae_AC2044_group	51	239	257	78	625	0.000956947	7.80868e-05	0.000365936	0.000393496	0.000119427
	Neisseria	33	372	114	76	595	0.000911013	5.05268e-05	0.000569575	0.000174547	0.000116365
	Pseudarthrobacter	115	24	88	380	607	0.000929387	0.000176078	3.67467e-05	0.000134738	0.000581824
	Eremococcus	229	147	154	22	552	0.000845175	0.000350625	0.000225074	0.000235792	3.36845e-05
	Halomonas	6	553	12	0	571	0.000874266	9.18669e-06	0.000846706	1.83734e-05	0
	Intestinibacter	30	23	27	471	551	0.000843644	4.59334e-05	3.52156e-05	4.13401e-05	0.000721155
	Anoxybacillus	339	201	8	3	551	0.000843644	0.000519048	0.000307754	1.22489e-05	4.59334e-06
	Saccharofermentans	5	65	42	368	480	0.000734935	7.65557e-06	9.95224e-05	6.43068e-05	0.00056345
	Succinivibrionaceae_UCG_002	0	215	255	59	529	0.00080996	0	0.00032919	0.000390434	9.03358e-05
	Carnobacterium	30	254	247	0	531	0.000813022	4.59334e-05	0.000388903	0.000378185	0
	Ezakiella	258	166	6	90	520	0.00079618	0.000395028	0.000254165	9.18669e-06	0.0001378
	Kocuria	0	202	0	309	511	0.0007824	0	0.000309285	0	0.000473114
	Gemella	100	43	168	182	493	0.000754839	0.000153111	6.58379e-05	0.000257227	0.000278663
	Macrococcus	373	149	0	0	522	0.000799242	0.000571106	0.000228136	0	0
	Sphingomonas	53	32	102	276	463	0.000708906	8.11491e-05	4.89957e-05	0.000156174	0.000422588
	Butyricimonas	0	318	190	0	508	0.000777806	0	0.000486894	0.000290912	0
	Bradyrhizobium	193	11	98	151	453	0.000693595	0.000295505	1.68423e-05	0.000150049	0.000231198
	Micrococcus	184	32	187	77	480	0.000734935	0.000281725	4.89957e-05	0.000286318	0.000117896
	Megasphaera	309	1	20	92	422	0.00064613	0.000473114	1.53111e-06	3.06223e-05	0.000140863
	Ochrobactrum	1	0	0	284	285	0.000436368	1.53111e-06	0	0	0.000434837
	Succiniclasticum	0	193	182	65	440	0.00067369	0	0.000295505	0.000278663	9.95224e-05
	Listeria	0	2	3	434	439	0.000672159	0	3.06223e-06	4.59334e-06	0.000664504
	Peptoniphilus	69	239	33	73	414	0.000633881	0.000105647	0.000365936	5.05268e-05	0.000111771
	Enhydrobacter	78	12	148	144	382	0.000584886	0.000119427	1.83734e-05	0.000226605	0.00022048
	Anaerovorax	118	33	10	182	343	0.000525172	0.000180672	5.05268e-05	1.53111e-05	0.000278663
	Murdochiella	141	121	0	118	380	0.000581824	0.000215887	0.000185265	0	0.000180672
	Rubrobacter	306	41	62	5	414	0.000633881	0.000468521	6.27757e-05	9.49291e-05	7.65557e-06
	Streptobacillus	137	243	31	0	411	0.000629288	0.000209763	0.000372061	4.74646e-05	0
	Rhizorhapis	0	0	0	304	304	0.000465459	0	0	0	0.000465459
	Aeromonas	45	56	8	279	388	0.000594072	6.89002e-05	8.57424e-05	1.22489e-05	0.000427181
	Lautropia	169	136	76	13	394	0.000603259	0.000258758	0.000208232	0.000116365	1.99045e-05
	Pyramidobacter	104	85	5	138	332	0.00050833	0.000159236	0.000130145	7.65557e-06	0.000211294
	MWH_UniP1_aquatic_group	0	0	0	293	293	0.000448617	0	0	0	0.000448617
	Chungangia	0	294	86	0	380	0.000581824	0	0.000450148	0.000131676	0
	MND1	130	0	20	201	351	0.000537421	0.000199045	0	3.06223e-05	0.000307754
	Prevotella_1	6	180	95	65	346	0.000529766	9.18669e-06	0.000275601	0.000145456	9.95224e-05
	Achromobacter	192	13	15	112	332	0.00050833	0.000293974	1.99045e-05	2.29667e-05	0.000171485
	Butyricicoccus	27	61	82	178	348	0.000532828	4.13401e-05	9.3398e-05	0.000125551	0.000272538
	Anaerostipes	53	182	26	86	347	0.000531297	8.11491e-05	0.000278663	3.9809e-05	0.000131676
	Succinivibrionaceae_UCG_001	323	8	8	7	346	0.000529766	0.00049455	1.22489e-05	1.22489e-05	1.07178e-05
	Ottowia	129	210	0	0	339	0.000519048	0.000197514	0.000321534	0	0
	Veillonella	52	153	55	45	305	0.00046699	7.9618e-05	0.000234261	8.42113e-05	6.89002e-05
	Candidatus_Aquiluna	0	0	0	245	245	0.000375123	0	0	0	0.000375123
	Paracoccus	88	7	34	110	239	0.000365936	0.000134738	1.07178e-05	5.20579e-05	0.000168423
	Alcaligenes	0	0	0	277	277	0.000424119	0	0	0	0.000424119
	Crassaminicella	0	0	0	254	254	0.000388903	0	0	0	0.000388903
	Ruminococcaceae_UCG_003	0	124	180	0	304	0.000465459	0	0.000189858	0.000275601	0
	Lachnospiraceae_XPB1014_group	0	19	28	193	240	0.000367467	0	2.90912e-05	4.28712e-05	0.000295505
	Allobaculum	0	0	0	219	219	0.000335314	0	0	0	0.000335314
	Lachnospiraceae_NK4A136_group	16	92	175	4	287	0.00043943	2.44978e-05	0.000140863	0.000267945	6.12446e-06
	ML602J_51	0	0	0	261	261	0.000399621	0	0	0	0.000399621
	Parasutterella	73	54	109	27	263	0.000402683	0.000111771	8.26802e-05	0.000166891	4.13401e-05
	Proteiniphilum	79	44	0	100	223	0.000341439	0.000120958	6.7369e-05	0	0.000153111
	Ruminococcaceae_UCG_010	98	31	46	42	217	0.000332252	0.000150049	4.74646e-05	7.04313e-05	6.43068e-05
	Candidatus_Methylopumilus	0	0	0	186	186	0.000284787	0	0	0	0.000284787
	Dongia	34	0	0	160	194	0.000297036	5.20579e-05	0	0	0.000244978
	Lachnospiraceae_NK3A20_group	1	17	11	162	191	0.000292443	1.53111e-06	2.60289e-05	1.68423e-05	0.000248041
	Lachnospiraceae_ND3007_group	4	96	127	0	227	0.000347563	6.12446e-06	0.000146987	0.000194452	0
	Dechloromonas	0	6	28	186	220	0.000336845	0	9.18669e-06	4.28712e-05	0.000284787
	Lysobacter	64	0	6	129	199	0.000304692	9.79913e-05	0	9.18669e-06	0.000197514
	Allorhizobium_Neorhizobium_Pararhizobium_Rhizobium	4	0	21	166	191	0.000292443	6.12446e-06	0	3.21534e-05	0.000254165
	Akkermansia	18	41	139	18	216	0.000330721	2.75601e-05	6.27757e-05	0.000212825	2.75601e-05
	Collinsella	37	131	26	21	215	0.00032919	5.66512e-05	0.000200576	3.9809e-05	3.21534e-05
	Alistipes	0	53	160	0	213	0.000326127	0	8.11491e-05	0.000244978	0
	LD29	0	0	0	200	200	0.000306223	0	0	0	0.000306223
	Oribacterium	32	0	0	107	139	0.000212825	4.89957e-05	0	0	0.000163829
	Fibrobacter	0	1	3	152	156	0.000238854	0	1.53111e-06	4.59334e-06	0.000232729
	Brevundimonas	27	8	5	141	181	0.000277132	4.13401e-05	1.22489e-05	7.65557e-06	0.000215887
	Lachnospiraceae_UCG_010	0	106	88	2	196	0.000300098	0	0.000162298	0.000134738	3.06223e-06
	Peptococcus	30	152	4	0	186	0.000284787	4.59334e-05	0.000232729	6.12446e-06	0
	Ramlibacter	113	0	0	71	184	0.000281725	0.000173016	0	0	0.000108709
	Rhodococcus	20	26	133	5	184	0.000281725	3.06223e-05	3.9809e-05	0.000203638	7.65557e-06
	Treponema_2	0	8	4	171	183	0.000280194	0	1.22489e-05	6.12446e-06	0.000261821
	Jeotgalicoccus	6	157	19	0	182	0.000278663	9.18669e-06	0.000240385	2.90912e-05	0
	Finegoldia	148	20	5	3	176	0.000269476	0.000226605	3.06223e-05	7.65557e-06	4.59334e-06
	Deinococcus	0	0	0	137	137	0.000209763	0	0	0	0.000209763
	Lachnospiraceae_UCG_001	0	53	99	17	169	0.000258758	0	8.11491e-05	0.00015158	2.60289e-05
	Alsobacter	7	0	0	131	138	0.000211294	1.07178e-05	0	0	0.000200576
	Faecalibaculum	8	15	54	67	144	0.00022048	1.22489e-05	2.29667e-05	8.26802e-05	0.000102585
	Anaerovibrio	0	25	127	11	163	0.000249572	0	3.82779e-05	0.000194452	1.68423e-05
	Devosia	46	3	1	86	136	0.000208232	7.04313e-05	4.59334e-06	1.53111e-06	0.000131676
	Nitrospira	35	0	0	110	145	0.000222012	5.3589e-05	0	0	0.000168423
	Pseudolabrys	96	0	0	43	139	0.000212825	0.000146987	0	0	6.58379e-05
	Ruminococcaceae_UCG_013	18	7	41	93	159	0.000243447	2.75601e-05	1.07178e-05	6.27757e-05	0.000142394
	Stomatobaculum	0	0	0	158	158	0.000241916	0	0	0	0.000241916
	Steroidobacter	62	3	0	72	137	0.000209763	9.49291e-05	4.59334e-06	0	0.00011024
	Dubosiella	2	19	97	10	128	0.000195983	3.06223e-06	2.90912e-05	0.000148518	1.53111e-05
	Tyzzerella_4	33	15	7	98	153	0.000234261	5.05268e-05	2.29667e-05	1.07178e-05	0.000150049
	Oxalobacter	0	51	94	5	150	0.000229667	0	7.80868e-05	0.000143925	7.65557e-06
	Facklamia	11	82	49	7	149	0.000228136	1.68423e-05	0.000125551	7.50246e-05	1.07178e-05
	Coprococcus_3	35	34	69	9	147	0.000225074	5.3589e-05	5.20579e-05	0.000105647	1.378e-05
	Lawsonella	67	2	38	24	131	0.000200576	0.000102585	3.06223e-06	5.81824e-05	3.67467e-05
	Pseudobutyrivibrio	45	38	39	23	145	0.000222012	6.89002e-05	5.81824e-05	5.97135e-05	3.52156e-05
	Anaerococcus	60	16	37	20	133	0.000203638	9.18669e-05	2.44978e-05	5.66512e-05	3.06223e-05
	Granulicatella	36	57	0	47	140	0.000214356	5.51201e-05	8.72735e-05	0	7.19624e-05
	Exiguobacterium	0	86	0	51	137	0.000209763	0	0.000131676	0	7.80868e-05
	Gilliamella	86	0	2	21	109	0.000166891	0.000131676	0	3.06223e-06	3.21534e-05
	Atopostipes	2	130	2	2	136	0.000208232	3.06223e-06	0.000199045	3.06223e-06	3.06223e-06
	Flavonifractor	10	43	49	12	114	0.000174547	1.53111e-05	6.58379e-05	7.50246e-05	1.83734e-05
	Ruminobacter	0	120	13	0	133	0.000203638	0	0.000183734	1.99045e-05	0
	Blastococcus	44	0	0	87	131	0.000200576	6.7369e-05	0	0	0.000133207
	Intestinimonas	50	17	0	61	128	0.000195983	7.65557e-05	2.60289e-05	0	9.3398e-05
	Janibacter	51	4	30	43	128	0.000195983	7.80868e-05	6.12446e-06	4.59334e-05	6.58379e-05
	Odoribacter	0	47	71	0	118	0.000180672	0	7.19624e-05	0.000108709	0
	Bilophila	0	57	64	0	121	0.000185265	0	8.72735e-05	9.79913e-05	0
	Ruminiclostridium_6	0	49	70	0	119	0.000182203	0	7.50246e-05	0.000107178	0
	Fusibacter	0	0	0	108	108	0.00016536	0	0	0	0.00016536
	Ensifer	0	20	87	3	110	0.000168423	0	3.06223e-05	0.000133207	4.59334e-06
	Allisonella	21	33	54	0	108	0.00016536	3.21534e-05	5.05268e-05	8.26802e-05	0
	Succinivibrio	23	19	54	11	107	0.000163829	3.52156e-05	2.90912e-05	8.26802e-05	1.68423e-05
	Lysinibacillus	0	2	4	90	96	0.000146987	0	3.06223e-06	6.12446e-06	0.0001378
	Candidatus_Chloroploca	0	0	0	88	88	0.000134738	0	0	0	0.000134738
	Archangium	57	0	0	43	100	0.000153111	8.72735e-05	0	0	6.58379e-05
	Prevotellaceae_UCG_004	29	11	10	45	95	0.000145456	4.44023e-05	1.68423e-05	1.53111e-05	6.89002e-05
	Tyzzerella	5	54	35	0	94	0.000143925	7.65557e-06	8.26802e-05	5.3589e-05	0
	Flavobacterium	3	22	63	0	88	0.000134738	4.59334e-06	3.36845e-05	9.64602e-05	0
	Desulfovibrio	40	24	17	0	81	0.00012402	6.12446e-05	3.67467e-05	2.60289e-05	0
	Coprococcus_2	3	30	42	5	80	0.000122489	4.59334e-06	4.59334e-05	6.43068e-05	7.65557e-06
	Paraprevotella	0	28	49	0	77	0.000117896	0	4.28712e-05	7.50246e-05	0
	Ellin6067	54	0	5	16	75	0.000114834	8.26802e-05	0	7.65557e-06	2.44978e-05
	Coprococcus_1	12	17	41	4	74	0.000113302	1.83734e-05	2.60289e-05	6.27757e-05	6.12446e-06
	Ruminiclostridium_5	13	44	11	6	74	0.000113302	1.99045e-05	6.7369e-05	1.68423e-05	9.18669e-06
	Fournierella	4	34	19	6	63	9.64602e-05	6.12446e-06	5.20579e-05	2.90912e-05	9.18669e-06
	Salinibacter	0	0	0	49	49	7.50246e-05	0	0	0	7.50246e-05
	Ruminiclostridium_9	3	26	20	0	49	7.50246e-05	4.59334e-06	3.9809e-05	3.06223e-05	0
	Methylobacterium	4	4	25	12	45	6.89002e-05	6.12446e-06	6.12446e-06	3.82779e-05	1.83734e-05
