# Supplementary material for: The healthy equine uterus harbors a distinct core microbiome plus a rich and diverse microbiome that varies with geographical location
Source: Sci Rep. 2022 Aug 30;12:14790. doi: 10.1038/s41598-022-18971-6 (PMC9427864; doi:10.1038/s41598-022-18971-6)
Supplement: Supplementary file 3 — Supplementary Table S3. [file 41598_2022_18971_MOESM3_ESM.xlsx]

## Sheet: Supplementary Table S1
	Table S3. Consensus list of differentially abundant taxa sorted by their LDA score
	Consesus siginificant features (bio markers)	DESeq2 - FDR	LEfSe - FDR	LEfSe - LDA Score	Significant In
	Pseudomonas	3.4321e-85	1.5585e-08	6.57	Dispersed samples
	Lonsdalea	1.197e-39	1.1927e-09	6.19	Australian samples
	Lactobacillus	2.6479e-16	2.4418e-07	5.82	Louisiana samples
	Escherichia_Shigella	0.0023257	2.8117e-05	5.76	Oklahoma samples
	Psychrobacter	5.9156e-93	8.4113e-07	5.43	Oklahoma samples
	Corynebacterium_1	2.3143e-05	4.7419e-06	5.2	Australian samples
	Bacteroides	0.00013151	5.7069e-06	5.17	Oklahoma samples
	Faecalibacterium	2.4867e-07	1.231e-07	5.04	Louisiana samples
	Hydrotalea	1.558e-12	6.8581e-08	5.02	Oklahoma samples
	Parabacteroides	0.0060038	2.372e-08	5.01	Oklahoma samples
	Sutterella	0.00041482	6.5824e-09	5	Oklahoma samples
	Pseudoramibacter	6.8079e-22	1.1927e-09	4.97	Australian samples
	Bifidobacterium	0.0026047	0.0002309	4.94	Australian samples
	Bacillus	1.8077e-09	3.415e-07	4.93	Australian samples
	Rothia	2.6789e-26	1.1927e-09	4.92	Australian samples
	Stenotrophomonas	0.016513	0.0033815	4.87	Louisiana samples
	Prevotella_7	2.4926e-09	2.372e-08	4.8	Australian samples
	Streptococcus	0.0041976	0.28818	4.73	Dispersed samples
	Staphylococcus	1.2354e-05	0.04024	4.67	Dispersed samples
	Ruminococcus_2	7.5957e-07	3.2942e-06	4.61	Australian samples
	Cutibacterium	0.0064974	5.534e-06	4.61	Louisiana samples
	Tepidibacter	4.2214e-16	1.1927e-09	4.6	Australian samples
	Salmonella	3.4718e-09	2.372e-08	4.6	Australian samples
	Phascolarctobacterium	0.00026821	3.87e-07	4.58	Louisiana samples
	Micromonospora	2.5086e-14	5.0222e-09	4.57	Australian samples
	Fusicatenibacter	0.027985	4.9575e-07	4.5	Australian samples
	Mobiluncus	0.0092237	5.3333e-05	4.49	Australian samples
	Olsenella	1.4406e-11	1.4349e-08	4.44	Australian samples
	Polynucleobacter	8.6459e-07	1.231e-07	4.4	Australian samples
	Paenisporosarcina	1.2942e-12	7.5889e-09	4.33	Australian samples
	Catenibacterium	0.012535	3.5626e-09	4.33	Louisiana samples
	Cellulosimicrobium	1.7521e-06	1.231e-07	4.3	Australian samples
	Weissella	1.9386e-07	1.1067e-07	4.27	Australian samples
	Glutamicibacter	2.3691e-05	4.895e-06	4.24	Oklahoma samples
	Lachnoclostridium	0.00098818	2.8233e-07	4.23	Oklahoma samples
	Terrisporobacter	1.6016e-07	9.3331e-07	4.21	Australian samples
	Haemophilus	0.0084198	0.00039734	4.14	Louisiana samples
	Intestinibacter	0.0046165	4.2774e-06	4.13	Australian samples
	Fastidiosipila	0.0053686	0.028079	4.12	Dispersed samples
	Ochrobactrum	5.8588e-15	2.5093e-09	4.11	Australian samples
	Turicibacter	0.005012	6.9728e-06	4.11	Australian samples
	Listeria	3.452e-07	1.4861e-07	4.1	Australian samples
	Saccharofermentans	5.8791e-06	8.3605e-07	4.1	Australian samples
	Rhizorhapis	3.1248e-05	1.231e-07	4.07	Australian samples
	MWH_UniP1_aquatic_group	2.441e-05	1.231e-07	4.05	Australian samples
	Mogibacterium	0.013495	0.00020722	4.05	Dispersed samples
	Helcococcus	0.00071861	0.04748	4.02	Louisiana samples
	Candidatus_Aquiluna	5.4968e-05	1.231e-07	3.98	Australian samples
	Kocuria	6.7085e-09	3.415e-07	3.97	Australian samples
	Alcaligenes	2.2292e-14	1.1927e-09	3.96	Australian samples
	Crassaminicella	4.0452e-06	5.0222e-09	3.95	Australian samples
	Allobaculum	1.4406e-11	1.1927e-09	3.94	Australian samples
	Sphingomonas	0.00081722	7.1243e-07	3.93	Australian samples
	ML602J_51	9.1494e-05	1.231e-07	3.92	Australian samples
	Aeromonas	0.024823	2.2073e-05	3.91	Australian samples
	Streptobacillus	4.7783e-08	0.00061179	3.91	Louisiana samples
	Succiniclasticum	0.026217	0.0004062	3.91	Oklahoma samples
	Macrococcus	4.9827e-07	0.00011794	3.9	Dispersed samples
	Lachnospiraceae_XPB1014_group	1.6457e-08	5.7064e-08	3.87	Australian samples
	Micrococcus	0.0032765	0.0056748	3.87	Oklahoma samples
	Candidatus_Methylopumilus	0.0001943	1.231e-07	3.85	Australian samples
	Ottowia	1.3481e-05	0.00050225	3.85	Louisiana samples
	Anoxybacillus	8.2297e-16	7.8854e-06	3.85	Dispersed samples
	Succinivibrionaceae_UCG_001	4.8256e-07	4.2381e-06	3.83	Dispersed samples
	Megasphaera	0.005984	0.0002183	3.82	Dispersed samples
	Rubrobacter	2.0696e-21	4.9575e-07	3.81	Dispersed samples
	LD29	0.00055256	1.231e-07	3.79	Australian samples
	Dongia	0.020969	3.8064e-08	3.77	Australian samples
	Lachnospiraceae_NK3A20_group	2.2539e-05	1.3318e-07	3.76	Australian samples
	Allorhizobium_Neorhizobium_Pararhizobium_Rhizobium	6.4822e-07	2.372e-08	3.75	Australian samples
	Fibrobacter	8.4313e-07	7.1924e-09	3.75	Australian samples
	Eremococcus	1.2354e-05	0.029289	3.74	Oklahoma samples
	Dechloromonas	0.01202	0.002265	3.73	Australian samples
	Ezakiella	0.0014352	0.0092678	3.73	Louisiana samples
	Peptococcus	0.010499	0.00060515	3.71	Louisiana samples
	Deinococcus	1.9426e-05	5.0222e-09	3.7	Australian samples
	Treponema_2	0.01154	0.00046693	3.7	Australian samples
	Alsobacter	0.04161	7.2967e-06	3.67	Australian samples
	Peptostreptococcus	0.00012103	0.041707	3.67	Dispersed samples
	Stomatobaculum	0.00020691	2.372e-08	3.66	Australian samples
	Lautropia	1.146e-06	0.0069863	3.63	Louisiana samples
	Parasutterella	0.015612	0.0041637	3.62	Oklahoma samples
	Achromobacter	0.039234	0.00016234	3.56	Dispersed samples
	Fusibacter	2.7737e-05	1.1927e-09	3.52	Australian samples
	Finegoldia	6.0643e-12	7.1282e-06	3.49	Dispersed samples
	Candidatus_Chloroploca	0.022232	6.525e-07	3.47	Australian samples
	Lysinibacillus	0.011323	1.9552e-05	3.45	Australian samples
	Faecalibaculum	0.01154	1.1652e-05	3.39	Australian samples
	Allisonella	0.021746	2.792e-06	3.39	Oklahoma samples
	Anaerococcus	0.017979	0.49755	3.05	Oklahoma samples
	Prevotellaceae_UCG_004	0.021746	0.72862	2.97	Australian samples
	Desulfovibrio	0.012724	0.096436	2.93	Dispersed samples
